# Supplementary material for: Disrupting Effects of Osteogenesis Imperfecta Mutations Could Be Predicted by Local Hydrogen Bonding Energy
Source: Biomolecules. 2022 Aug 11;12(8):1104. doi: 10.3390/biom12081104 (PMC9405839; doi:10.3390/biom12081104)
Supplement: Supplementary file 1 [file biomolecules-12-01104-s001.zip]

Archive with 1 entries (1 files):
- biomolecules-1841113-supplementary.pdf
